# Supplementary material for: Comparison of Primary Virus Isolation in Pulmonary Alveolar Macrophages and Four Different Continuous Cell Lines for Type 1 and Type 2 Porcine Reproductive and Respiratory Syndrome Virus
Source: Vaccines (Basel). 2021 Jun 3;9(6):594. doi: 10.3390/vaccines9060594 (PMC8229515; doi:10.3390/vaccines9060594)
Supplement: Supplementary file 1 [file vaccines-09-00594-s001.zip]

Archive with 1 entries (1 files):
- vaccines-1220358-supplementary.pdf
